# Supplementary material for: Identification and Characterization of Colletotrichum Species Causing Sorghum Anthracnose in Kenya and Screening of Sorghum Germplasm for Resistance to Anthracnose
Source: J Fungi (Basel). 2023 Jan 11;9(1):100. doi: 10.3390/jof9010100 (PMC9864066; doi:10.3390/jof9010100)
Supplement: Supplementary file 1 [file jof-09-00100-s001.zip]

Archive with 1 entries (1 files):
- jof-2060908-supplementary.pdf
